# Supplementary material for: Potential Role of Hydroxyapatite Nanocrystalline for Early Diagnostics of Ovarian Cancer
Source: Diagnostics (Basel). 2021 Sep 22;11(10):1741. doi: 10.3390/diagnostics11101741 (PMC8534774; doi:10.3390/diagnostics11101741)
Supplement: Supplementary file 1 [file diagnostics-11-01741-s001.zip]

Archive with 1 entries (1 files):
- diagnostics-1359281-supplementary.pdf
